# Supplementary material for: The Causal Effect of Gut Microbiota and Plasma Metabolome on Lung Cancer and the Heterogeneity across Subtypes: A Mendelian Randomization Study
Source: J Pers Med. 2024 Apr 25;14(5):453. doi: 10.3390/jpm14050453 (PMC11122438; doi:10.3390/jpm14050453)
Supplement: Supplementary file 1 [file jpm-14-00453-s001.zip]

Archive with 1 entries (1 files):
- jpm-2929244-supplementary.pdf
